# Supplementary material for: Barking up the right tree: Immune checkpoint signatures of human and dog cancers
Source: PLoS Comput Biol. 2025 Aug 11;21(8):e1013270. doi: 10.1371/journal.pcbi.1013270 (PMC12370198; doi:10.1371/journal.pcbi.1013270)
Supplement: S1 Table — Genes that were found significant in both median- and mean-based analysis were marked in bold for denoting increased confidence. Fc - fold change, log2fc - Log of fc, pval - p value, HCC - hepatocellular carcinoma, MEL - melanoma, RCC - renal cell carcinoma, SCC - squamous cell carcinoma, TCC - transitional cell carcinoma. (XLSX) [file pcbi.1013270.s003.xlsx]

## Sheet: Table
Comparison	gene_id	mean TPM	reference TPM	fc	log2_fc	zscore	pval	regulation
Canine vs Human	PVRIG	11.0661	0.544444	20.3255	4.34522	2.09332	0.0181605	up
	A2AR	8.95849	0.514815	17.4014	4.12113	1.98156	0.0237642	up
Sarcoma vs other (human)	B7-H4	0.1	33.9167	0.0029484	-8.40585	-2.94093	0.00163613	down
	FGL-1	0.1	24.575	0.00406918	-7.94105	-2.7364	0.0031058	down
	NECTIN4	0.4	43.9583	0.00909953	-6.77999	-2.22548	0.0130246	down
	Arginase 1	0.3	14.8375	0.020219	-5.62814	-1.71861	0.0428426	down
	BTLA	0.2	9.06667	0.0220588	-5.5025	-1.66332	0.0481239	down
Melanoma vs other (human)	B7-H4	0.1	33.9167	0.0029484	-8.40585	-3.64611	0.00013312	down
	NECTIN4	0.5	43.9583	0.0113744	-6.45806	-2.62332	0.00435391	down
	Arginase 1	0.2	14.8375	0.0134794	-6.2131	-2.49469	0.00630341	down
HCC vs other (human)	NECTIN4	0.2	43.9583	0.00454976	-7.77999	-2.66439	0.0038564	down
	B7-H4	0.3	33.9167	0.00884521	-6.82089	-2.24373	0.0124249	down
	BTLA	0.2	9.06667	0.0220588	-5.5025	-1.66549	0.0479077	down
	Arginase 1	335	14.8375	22.5779	4.49684	2.7202	0.00326215	up
	FGL-1	530	24.575	21.5666	4.43073	2.6912	0.00355977	up
	LIGHT	16	3.0125	5.3112	2.40904	1.80449	0.0355771	up
Gynecological cancers vs other (human)	FGL-1	0.0833333	24.575	0.00339098	-8.20408	-4.27517	9.54941e-06	down
	Arginase 1	0.216667	14.8375	0.0146026	-6.09763	-3.07151	0.0010649	down
Gastric cluster vs other (human)	BTLA	0.3	9.06667	0.0330882	-4.91754	-3.28322	0.000513134	down
	B7-H4	3.36	33.9167	0.0990663	-3.33546	-1.902	0.0285856	down
	Arginase 1	1.5	14.8375	0.101095	-3.30621	-1.87646	0.0302957	down
	CD70	1.34	13	0.103077	-3.27821	-1.85201	0.0320119	down
	CD155	68.4	34.1542	2.00268	1.00193	1.88475	0.0297321	up
	LIGHT	5.8	3.0125	1.92531	0.945092	1.83512	0.033244	up
Lymphomas vs other (human)	NECTIN4	0.5	43.9583	0.0113744	-6.45806	-3.54062	0.000199594	down
	Arginase 1	0.35	14.8375	0.0235889	-5.40575	-3.04174	0.00117606	down
	B7-H3	7	56.7083	0.123439	-3.01813	-1.90983	0.0280773	down
	CD155	4.5	34.1542	0.131756	-2.92406	-1.86524	0.031074	down
Human brain cancers vs other human	NECTIN4	0.15	43.9583	0.00341232	-8.19503	-2.21755	0.0132928	down
	B7-H4	0.3	33.9167	0.00884521	-6.82089	-1.66642	0.0478145	down
	SIRPA	180	60.75	2.96296	1.56704	1.69771	0.0447815	up
Brain cancers with melanoma and RCC vs other (human)	NECTIN4	0.25	43.9583	0.0056872	-7.45806	-2.78374	0.00268682	down
	FGL-1	0.15	24.575	0.00610376	-7.35609	-2.73474	0.00312148	down
	B7-H4	0.3	33.9167	0.00884521	-6.82089	-2.4776	0.00661354	down
	Arginase 1	0.25	14.8375	0.0168492	-5.89118	-2.0309	0.0211325	down
SCC and TCC vs other (human)	FGL-1	0.025	24.575	0.00101729	-9.94105	-4.66785	1.52186e-06	down
	Arginase 1	0.2	14.8375	0.0134794	-6.2131	-2.6963	0.00350576	down
	BTLA	0.425	9.06667	0.046875	-4.41504	-1.74537	0.0404598	down
Carcinomas vs other (human)	BTLA	0.545	9.06667	0.0601103	-4.05624	-3.96625	3.65063e-05	down
	CTLA-4	2.435	17.7875	0.136894	-2.86887	-2.60889	0.00454184	down
	CD27	6.335	26.7333	0.23697	-2.07722	-1.70391	0.0441991	down
Adenocarcinomas vs other (human)	Arginase 1	0.22	14.8375	0.0148273	-6.0756	-3.5491	0.000193273	down
	FGL-1	0.4	24.575	0.0162767	-5.94105	-3.45934	0.000270749	down
	BTLA	0.59	9.06667	0.0650735	-3.94179	-2.12561	0.0167678	down
Gynecological adenocarcinomas vs other adenocarcinomas (human)	GITRL	0.35	1.04286	0.335616	-1.57511	-2.60878	0.00454335	down
Gastric adenocarcinomas vs other adenocarcinomas (human)	B7-H4	2.53333	93.2857	0.0271567	-5.20255	-4.00588	3.08934e-05	down
	CD70	2	21.5429	0.0928382	-3.42914	-2.4842	0.00649209	down
