# Supplementary material for: Barking up the right tree: Immune checkpoint signatures of human and dog cancers
Source: PLoS Comput Biol. 2025 Aug 11;21(8):e1013270. doi: 10.1371/journal.pcbi.1013270 (PMC12370198; doi:10.1371/journal.pcbi.1013270)
Supplement: S2 Table — (XLSX) [file pcbi.1013270.s004.xlsx]

## Sheet: Summary
	CD160	A2AR	NKG2A	OX40
MEDIAN DOG TPM:	2.28663	4.26564	0	0.870807
MEDIAN HUMAN TPM:	0.3	0.2	0.4	6
