# Supplementary material for: Barking up the right tree: Immune checkpoint signatures of human and dog cancers
Source: PLoS Comput Biol. 2025 Aug 11;21(8):e1013270. doi: 10.1371/journal.pcbi.1013270 (PMC12370198; doi:10.1371/journal.pcbi.1013270)
Supplement: S3 Table — (XLSX) [file pcbi.1013270.s005.xlsx]

## Sheet: Table
Human Cancer Type	Patient samples	Normal samples
B-cell non-Hodgkin lymphoma	103	0
bladder transitional cell carcinoma	23	4
breast adenocarcinoma	85	6
cervical adenocarcinoma	2	0
cervical squamous cell carcinoma	18	0
cholangiocarcinoma	18	16
chromophobe renal cell carcinoma	43	14
chronic lymphocytic leukemia	68	0
colorectal adenocarcinoma	51	0
endometrial adenocarcinoma	44	1
esophageal adenocarcinoma	7	0
follicular thyroid carcinoma	47	4
gastric adenocarcinoma	29	2
glioblastoma multiforme	28	0
glioma	18	0
head and neck squamous cell carcinoma	42	1
hepatocellular carcinoma	100	53
invasive lobular carcinoma	6	0
lung adenocarcinoma	37	9
lymphoma	2	0
melanoma	36	0
ovarian adenocarcinoma	101	0
pancreatic adenocarcinoma	75	0
prostate adenocarcinoma	19	1
renal cell carcinoma	117	37
sarcoma	34	0
squamous cell lung carcinoma	47	2
TOTAL:	1200	150
