# Supplementary material for: Barking up the right tree: Immune checkpoint signatures of human and dog cancers
Source: PLoS Comput Biol. 2025 Aug 11;21(8):e1013270. doi: 10.1371/journal.pcbi.1013270 (PMC12370198; doi:10.1371/journal.pcbi.1013270)
Supplement: S4 Table — (XLSX) [file pcbi.1013270.s006.xlsx]

## Sheet: Table
	ameloblastoma (canine)	B-cell lymphoma (canine)	glioma (canine)	hemangiosarcoma (canine)	insulinoma (canine)	lung carcinoma (canine)	mammary cancers (canine)	melanoma (canine)	meningioma (canine)	oral squamous cell carcinoma (canine)	osteosarcoma (canine)	prostate carcinoma (canine)	T-cell lymphoma (canine)	urothelial carcinoma (canine)	B-cell non-Hodgkin lymphoma (human)	chronic lymphocytic leukemia (human)	lymphoma (human)	glioblastoma multiforme (human)	glioma (human)	breast adenocarcinoma (human)	invasive lobular carcinoma (human)	esophageal adenocarcinoma (human)	chromophobe renal cell carcinoma (human)	renal cell carcinoma (human)	colorectal adenocarcinoma (human)	cholangiocarcinoma (human)	hepatocellular carcinoma (human)	lung adenocarcinoma (human)	squamous cell lung carcinoma (human)	head and neck squamous cell carcinoma (human)	ovarian adenocarcinoma (human)	pancreatic adenocarcinoma (human)	prostate adenocarcinoma (human)	sarcoma (human)	melanoma (human)	gastric adenocarcinoma (human)	follicular thyroid carcinoma (human)	bladder transitional cell carcinoma (human)	cervical adenocarcinoma (human)	cervical squamous cell carcinoma (human)	endometrial adenocarcinoma (human)
ameloblastoma (canine)
B-cell lymphoma (canine)	0.383463
glioma (canine)	0.376474	0.727845
hemangiosarcoma (canine)	0.140557	0.3551	0.275387
insulinoma (canine)	0.124386	0.373344	0.405159	0.17251
lung carcinoma (canine)	0.187774	0.46267	0.352427	0.274563	0.16101
mammary cancers (canine)	0.142224	0.452933	0.275303	0.25488	0.20912	0.174262
melanoma (canine)	0.291485	0.550547	0.333447	0.303905	0.199068	0.20806	0.266397
meningioma (canine)	0.327497	0.723531	0.0832563	0.339687	0.300848	0.195627	0.240181	0.24358
oral squamous cell carcinoma (canine)	0.221893	0.403766	0.56454	0.37603	0.323839	0.41599	0.347146	0.493121	0.495924
osteosarcoma (canine)	0.292657	0.674961	0.43814	0.333021	0.2419	0.295691	0.378125	0.302458	0.327752	0.55422
prostate carcinoma (canine)	0.163139	0.452002	0.199018	0.236436	0.265942	0.266195	0.118365	0.269715	0.241664	0.343908	0.399523
T-cell lymphoma (canine)	0.7783	0.754527	0.94871	0.820957	0.748309	0.747084	0.770078	0.738653	0.856729	0.899425	0.871474	0.887182
urothelial carcinoma (canine)	0.248345	0.519636	0.60937	0.499608	0.434077	0.361223	0.174181	0.544822	0.55618	0.335734	0.608884	0.23239	0.927416
B-cell non-Hodgkin lymphoma (human)	0.813793	0.571283	0.78412	0.683427	0.803619	0.608646	0.831952	0.741934	0.778993	0.913693	0.862343	0.765139	0.831814	0.905979
chronic lymphocytic leukemia (human)	0.697164	0.616998	0.927415	0.78088	0.644935	0.627767	0.747615	0.679555	0.801492	0.819484	0.750881	0.815673	0.831512	0.847627	0.628391
lymphoma (human)	0.938885	0.689528	0.836965	0.802456	0.94438	0.733779	0.9496	0.881091	0.856698	1.01662	0.96675	0.881725	0.845996	1.01542	0.0420589	0.590924
glioblastoma multiforme (human)	0.416267	0.744867	0.0700719	0.301152	0.426486	0.381101	0.342834	0.333922	0.123459	0.621279	0.268458	0.247616	0.965718	0.657117	0.746045	0.954244	0.80108
glioma (human)	0.496651	0.882052	0.0249454	0.415711	0.522638	0.440572	0.358471	0.393792	0.0991784	0.682484	0.466405	0.266336	0.978088	0.695799	0.845293	0.958535	0.874494	0.0727563
breast adenocarcinoma (human)	0.473283	0.843295	0.638834	0.644384	0.64093	0.505434	0.356389	0.618615	0.607364	0.637417	0.391055	0.398977	1.05957	0.244553	0.885858	0.957256	0.958905	0.491075	0.636241
invasive lobular carcinoma (human)	0.447248	0.801304	0.65486	0.655476	0.647672	0.485769	0.306317	0.658525	0.620052	0.59403	0.522092	0.382731	1.03754	0.15032	0.857891	0.921455	0.929969	0.575273	0.667366	0.0342951
esophageal adenocarcinoma (human)	0.287224	0.569317	0.56752	0.331228	0.365272	0.417069	0.388113	0.344721	0.567072	0.499579	0.340936	0.302646	0.914372	0.417726	0.827569	0.778205	0.958661	0.49085	0.632749	0.37342	0.460222
chromophobe renal cell carcinoma (human)	0.702335	0.820305	0.794452	0.632968	0.626872	0.62195	0.744614	0.4796	0.737319	0.828807	0.498684	0.699179	0.975743	0.828111	0.845832	0.804354	0.955155	0.672765	0.812691	0.621743	0.769377	0.175451
renal cell carcinoma (human)	0.552444	0.704259	0.175071	0.384447	0.509511	0.499345	0.428959	0.294733	0.24544	0.744048	0.492187	0.306054	0.960961	0.739915	0.631547	0.883746	0.71448	0.156276	0.179182	0.666845	0.723556	0.484771	0.568047
colorectal adenocarcinoma (human)	0.320677	0.418803	0.630787	0.311331	0.355376	0.471443	0.442258	0.386623	0.661	0.475083	0.328435	0.359815	0.888836	0.505524	0.827075	0.790176	0.949998	0.522441	0.719942	0.466647	0.576071	0.065978	0.242195	0.562417
cholangiocarcinoma (human)	0.477511	0.63949	0.449805	0.420562	0.356673	0.465091	0.392418	0.23035	0.473337	0.66206	0.411786	0.38644	0.927546	0.641438	0.834156	0.814116	0.966565	0.417037	0.500341	0.575599	0.662904	0.266142	0.327841	0.345621	0.292514
hepatocellular carcinoma (human)	1.00593	1.0642	0.951303	1.02113	0.873824	1.02172	0.969118	1.01474	0.975292	0.929806	1.01426	1.04922	1.14408	1.07286	1.10782	1.07941	1.13131	1.00716	0.988303	1.07608	1.08875	1.04722	1.00511	1.03236	1.04184	0.625097
lung adenocarcinoma (human)	0.181495	0.450652	0.498453	0.31354	0.257231	0.190233	0.280204	0.324156	0.384189	0.397756	0.224929	0.260008	0.835312	0.326339	0.550184	0.648001	0.686644	0.406454	0.568147	0.309304	0.351074	0.168969	0.414777	0.491215	0.241709	0.392032	1.05434
squamous cell lung carcinoma (human)	0.392582	0.757271	0.606516	0.531738	0.576839	0.556296	0.441219	0.571887	0.589704	0.559019	0.321654	0.368307	0.996495	0.384473	0.754856	0.897401	0.844632	0.43717	0.615121	0.151667	0.232271	0.234863	0.495649	0.545749	0.341232	0.501625	1.08068	0.168751
head and neck squamous cell carcinoma (human)	0.275886	0.77748	0.524783	0.469418	0.498396	0.497833	0.373343	0.529978	0.508878	0.495513	0.370512	0.276934	0.957568	0.327049	0.822409	0.842494	0.909971	0.449415	0.539684	0.240476	0.276811	0.219405	0.562295	0.540556	0.379437	0.522377	1.0823	0.168509	0.0596344
ovarian adenocarcinoma (human)	0.397527	0.665825	0.669494	0.559208	0.416763	0.233417	0.236324	0.504181	0.516589	0.590282	0.433176	0.448136	0.891573	0.237485	0.831924	0.704561	0.944084	0.652206	0.715693	0.244745	0.201975	0.484795	0.656052	0.75374	0.571153	0.613455	1.06416	0.335519	0.499665	0.516633
pancreatic adenocarcinoma (human)	0.261796	0.594251	0.50035	0.379807	0.393858	0.213259	0.356511	0.394152	0.402786	0.489564	0.338923	0.316912	0.890078	0.346489	0.544239	0.774623	0.6516	0.412798	0.558218	0.290573	0.318943	0.220477	0.442701	0.533125	0.336455	0.478158	1.06786	0.0680865	0.213681	0.204438	0.373362
prostate adenocarcinoma (human)	0.334825	0.764021	0.599413	0.463779	0.359955	0.342657	0.420324	0.317786	0.474326	0.601958	0.153727	0.415208	0.907076	0.484676	0.824262	0.718338	0.946452	0.442736	0.612263	0.259866	0.371058	0.132605	0.24465	0.533477	0.238107	0.324031	1.02919	0.125632	0.17495	0.199983	0.3648	0.174992
sarcoma (human)	0.45433	0.793638	0.443584	0.36947	0.432073	0.490925	0.544866	0.419953	0.4484	0.722709	0.0864543	0.463984	0.985488	0.75923	0.797152	0.908892	0.871113	0.223618	0.448799	0.388154	0.554046	0.351665	0.477555	0.416213	0.334552	0.421826	1.02797	0.321716	0.288018	0.381216	0.601796	0.383065	0.210651
melanoma (human)	0.519946	0.817998	0.244089	0.436763	0.466976	0.475978	0.445444	0.23923	0.278233	0.730772	0.218653	0.328162	0.966096	0.736809	0.811538	0.908327	0.8859	0.110529	0.218338	0.4515	0.595567	0.363375	0.447371	0.182875	0.382567	0.254999	1.00173	0.400452	0.380735	0.443116	0.669485	0.453392	0.291311	0.152062
gastric adenocarcinoma (human)	0.263991	0.362364	0.380211	0.182908	0.305056	0.343592	0.341498	0.361103	0.439394	0.429835	0.302834	0.232547	0.904718	0.491104	0.666436	0.789475	0.780784	0.311108	0.473043	0.477707	0.56647	0.123936	0.327356	0.385928	0.0731361	0.309467	1.04907	0.196413	0.34953	0.371559	0.546715	0.267561	0.297511	0.297242	0.308639
follicular thyroid carcinoma (human)	0.407496	0.658211	0.603651	0.39234	0.357754	0.368043	0.498004	0.3854	0.494064	0.673123	0.286819	0.527431	0.8473	0.685448	0.540589	0.532594	0.670313	0.520732	0.642171	0.554835	0.62302	0.286824	0.315161	0.460092	0.398523	0.411328	1.04598	0.197906	0.362705	0.365141	0.446396	0.326627	0.186754	0.336285	0.446672	0.366418
bladder transitional cell carcinoma (human)	0.557507	0.946043	0.909284	0.855273	0.851738	0.855503	0.65891	0.833416	0.899037	0.632809	0.759053	0.571349	1.08425	0.372765	1.00206	0.969994	1.05725	0.848977	0.906375	0.335245	0.324748	0.430131	0.727489	0.871047	0.60804	0.741372	1.04941	0.441754	0.211668	0.165976	0.721293	0.418655	0.429156	0.755146	0.783889	0.709638	0.684398
cervical adenocarcinoma (human)	0.668181	0.85795	0.887535	0.786859	0.684881	0.65396	0.658898	0.74086	0.819219	0.833026	0.693925	0.626064	1.001	0.590378	0.98672	0.904943	1.06246	0.872172	0.902889	0.650068	0.65382	0.617258	0.776055	0.726087	0.678816	0.825903	1.10405	0.637214	0.69029	0.633157	0.535352	0.69028	0.641137	0.739658	0.815461	0.725512	0.722355	0.810744
cervical squamous cell carcinoma (human)	0.359943	0.784975	0.672983	0.562766	0.576475	0.575252	0.435525	0.590751	0.645988	0.544281	0.413714	0.374514	0.954501	0.344034	0.853168	0.853639	0.940121	0.564777	0.687041	0.219276	0.272573	0.202185	0.491902	0.617031	0.346422	0.531465	1.08722	0.192051	0.0447316	0.0323058	0.507833	0.236955	0.19534	0.419334	0.499296	0.395399	0.377937	0.143741	0.585931
endometrial adenocarcinoma (human)	0.482437	0.656347	0.747371	0.593355	0.553622	0.520295	0.312342	0.63395	0.737318	0.615426	0.458954	0.420964	0.989725	0.239987	0.976491	0.885034	1.07684	0.656099	0.786679	0.141437	0.153286	0.400885	0.637494	0.754666	0.408723	0.569419	1.07431	0.425558	0.361731	0.45156	0.158103	0.511863	0.398844	0.504995	0.584278	0.458263	0.581903	0.59745	0.523639	0.394924
Yellow fill + bold - the minimum for within each species
Violet fill + bold - human/canine distances below the median for human/human
Green fill + bold - human/canine distances below the median for both human/human and canine/canine
Orange fill + bold - human/canine distances below the minimal canine/canine distance
Red fill + bold - human/canine distances below the minimal human/human distance
