# Supplementary material for: Barking up the right tree: Immune checkpoint signatures of human and dog cancers
Source: PLoS Comput Biol. 2025 Aug 11;21(8):e1013270. doi: 10.1371/journal.pcbi.1013270 (PMC12370198; doi:10.1371/journal.pcbi.1013270)
Supplement: S5 Table — (XLSX) [file pcbi.1013270.s007.xlsx]

## Sheet: Table
Cancer type	Short	# of dogs	Exception	Dataset access	REF
B-cell lymphoma	BCL	12(16)	-	GSE112474	1
T-cell lymphoma	TCL	6	-	GSE122347	2
T-cell lymphoma	TCL	12	-	caninecommons.cancer.gov/	-
Glioma	Glioma	42(83)	-	PRJNA579792	3
Hemangiosarcoma	HSA	8(23)	-	PRJNA562916	4
Hemangiosarcoma	HSA	45(51)	Data not shared in the paper	PRJNA376380	5
Invasive urothelial carcinoma	iUC	29	-	GSE110661	6
Mammary tumors	Breast	158	-	GSE119810	7
Oral melanoma	OM	12	-	caninecommons.cancer.gov/	-
Osteosarcoma	OS	31	-	GSE87649	8
Pulmonary neoplasm	Lung	12	-	caninecommons.cancer.gov/	-
Ameloblastoma	AM	11(12)	SE	PRJNA533473	9
Insulinoma	INS	6	Ns RNA library	PRJNA574196	10
Meningioma	MEN	13	SE + FFPE	GSE95048	11
Oral squamous cell carcinoma	OSCC	10	FFPE	PRJEB34234	12
Prostate cancer	Prostate	11	Total RNA library	GSE122916	13
References
1	Taher L, Beck J, Liu W, Roolf C, Soller JT, Rütgen BC, et al. Comparative High-Resolution Transcriptome Sequencing of Lymphoma Cell Lines and de novo Lymphomas Reveals Cell-Line-Specific Pathway Dysregulation. Sci Rep. 2018;8: 6279. doi:10.1038/s41598-018-23207-7
2	Harris LJ, Hughes KL, Ehrhart EJ, Labadie JD, Yoshimoto J, Avery AC. Canine CD4+ T‐cell lymphoma identified by flow cytometry exhibits a consistent histomorphology and gene expression profile. Vet Comp Oncol. 2019;17: 253–264. doi:10.1111/vco.12460
3	Amin SB, Anderson KJ, Boudreau CE, Martinez-Ledesma E, Kocakavuk E, Johnson KC, et al. Comparative Molecular Life History of Spontaneous Canine and Human Gliomas. Cancer Cell. 2020;37: 243-257.e7. doi:10.1016/j.ccell.2020.01.004
4	Megquier K, Turner-Maier J, Swofford R, Kim J-H, Sarver AL, Wang C, et al. Comparative Genomics Reveals Shared Mutational Landscape in Canine Hemangiosarcoma and Human Angiosarcoma. Molecular Cancer Research. 2019;17: 2410–2421. doi:10.1158/1541-7786.MCR-19-0221
5	Gorden BH, Kim J-H, Sarver AL, Frantz AM, Breen M, Lindblad-Toh K, et al. Identification of Three Molecular and Functional Subtypes in Canine Hemangiosarcoma through Gene Expression Profiling and Progenitor Cell Characterization. The American Journal of Pathology. 2014;184: 985–995. doi:10.1016/j.ajpath.2013.12.025
6	Dhawan D, Hahn NM, Ramos-Vara JA, Knapp DW. Naturally-occurring canine invasive urothelial carcinoma harbors luminal and basal transcriptional subtypes found in human muscle invasive bladder cancer. Knowles MA, editor. PLoS Genet. 2018;14: e1007571. doi:10.1371/journal.pgen.1007571
7	Kim K-K, Seung B-J, Kim D, Park H-M, Lee S, Song D-W, et al. Whole-exome and whole-transcriptome sequencing of canine mammary gland tumors. Sci Data. 2019;6: 147. doi:10.1038/s41597-019-0149-8
8	Scott MC, Temiz NA, Sarver AE, LaRue RS, Rathe SK, Varshney J, et al. Comparative Transcriptome Analysis Quantifies Immune Cell Transcript Levels, Metastatic Progression, and Survival in Osteosarcoma. Cancer Research. 2018;78: 326–337. doi:10.1158/0008-5472.CAN-17-0576
9	Peralta S, McCleary‐Wheeler AL, Duhamel GE, Heikinheimo K, Grenier JK. Ultra‐frequent HRAS p.Q61R somatic mutation in canine acanthomatous ameloblastoma reveals pathogenic similarities with human ameloblastoma. Vet Comp Oncol. 2019;17: 439–445. doi:10.1111/vco.12487
10	Capodanno Y, Buishand FO, Pang LY, Kirpensteijn J, Mol JA, Elders R, et al. Transcriptomic analysis by RNA sequencing characterises malignant progression of canine insulinoma from normal tissue to metastatic disease. Sci Rep. 2020;10: 11581. doi:10.1038/s41598-020-68507-z
11	Grenier JK, Foureman PA, Sloma EA, Miller AD. RNA-seq transcriptome analysis of formalin fixed, paraffin-embedded canine meningioma. Thamm D, editor. PLoS ONE. 2017;12: e0187150. doi:10.1371/journal.pone.0187150
12	Guscetti F, Nassiri S, Beebe E, Rito Brandao I, Graf R, Markkanen E. Molecular homology between canine spontaneous oral squamous cell carcinomas and human head-and-neck squamous cell carcinomas reveals disease drivers and therapeutic vulnerabilities. Neoplasia. 2020;22: 778–788. doi:10.1016/j.neo.2020.10.003
13	Thiemeyer H, Taher L, Schille JT, Harder L, Hungerbuehler SO, Mischke R, et al. Suitability of ultrasound-guided fine-needle aspiration biopsy for transcriptome sequencing of the canine prostate. Sci Rep. 2019;9: 13216. doi:10.1038/s41598-019-49271-1
