# Supplementary material for: Barking up the right tree: Immune checkpoint signatures of human and dog cancers
Source: PLoS Comput Biol. 2025 Aug 11;21(8):e1013270. doi: 10.1371/journal.pcbi.1013270 (PMC12370198; doi:10.1371/journal.pcbi.1013270)
Supplement: S6 Table — ICs were classified by their impact on the immune reaction: inhibitory, stimulatory, or complex. Identity [%] and coverage [%] were calculated by BlastP alignment of canine and human proteins; conservation score was calculated as identity*coverage/100. Receptors and their canonical ligands were grouped and marked with the same shade of gray, where possible. (XLSX) [file pcbi.1013270.s008.xlsx]

## Sheet: Table
	Gene	Protein name	Description	Canine Ensembl ID	Identity	Coverage	Conservation
Inhibitory ICs	PDCD1	PD-1	Programmed cell death 1	ENSCAFG00000013184	72	39	28
	PDCD1LG1	PD-L1	Programmed cell death 1 ligand 1	ENSCAFG00000002120	76	100	76
	PDCD1LG2	PD-L2	Programmed cell death 1 ligand 2	ENSCAFG00000002121	67	95	64
	HAVCR1	TIM-3	Hepatitis A virus cellular receptor 1	ENSCAFG00000023455	40	59	24
	LGALS9	GAL-9	Galectin 9	ENSCAFG00000018641	72	91	66
	LAG3	LAG-3	Lymphocyte Activation Gene 3	ENSCAFG00000014675	79	95	75
	FGL1	FGL-1	Fibrinogen like 1	ENSCAFG00000032313	88	100	88
	CTLA4	CTLA-4	Cytotoxic T-lymphocyte associated protein 4	ENSCAFG00000012876	87	100	87
	CD28	CD28	CD28 molecule	ENSCAFG00000012872	80	82	66
	CD80	CD80	CD80 molecule	ENSCAFG00000010997	54	100	54
	CD86	CD86	CD86 molecule	ENSCAFG00000011751	62	83	51
	TIGIT	TIGIT	T cell immunoreceptor with lg and ITIM domains	ENSCAFG00000010817	67	100	67
	NECTIN4	NECTIN4	Nectin Cell Adhesion Molecule 4	ENSCAFG00000012722	94	100	94
	PVR	CD155	Poliovirus receptor	ENSCAFG00000004666	57	96	55
	SIRPA	SIRPA	Signal-regulatory protein alpha	ENSCAFG00000025524	74	100	74
	CD47	CD47	Integrin associated protein	ENSCAFG00000009887	66	91	60
	PVRIG	PVRIG	Poliovirus receptor-related immunoglobulin domain-containing	ENSCAFG00000014498	58	98	57
	VSIR	VISTA	V-domain lg suppressor of T-cell activation	ENSCAFG00000014354	82	100	82
	VTCN1	B7-H4	V-set domain-containing T-cell activation inhibitor 1	ENSCAFG00000009858	94	100	94
	ADORA2A	A2AR	Adenosine A2A receptor	ENSCAFG00000013828	93	100	93
	CYBB	NOX2	NADPH oxidase 2	ENSCAFG00000013933	93	100	93
Stimulatory ICs	ICOS	ICOS	Inducible T cell costimulator	ENSCAFG00000012880	70	99	69
	ICOSLG	ICOSLG	Inducible T cell costimulator ligand	ENSCAFG00000010718	62	50	31
	TNFRSF4	OX40	TNF receptor superfamily member 4	ENSCAFG00000019328	64	64	41
	TNFSF4	OX40L	TNF superfamily member 4	ENSCAFG00000014587	68	99	67
	TNFRSF9	4-1BB	TNF receptor superfamily member 9	ENSCAFG00000019673	78	100	78
	TNFSF9	4-1BBL	TNF superfamily member 9	ENSCAFG00000030400	66	58	38
	CD40	CD40	CD40 molecule	ENSCAFG00000009994	68	90	61
	CD40LG	CD40L	CD40 ligand	ENSCAFG00000018945	83	100	83
	CD27	CD27	CD27 molecule	ENSCAFG00000015149	72	98	71
	CD70	CD70	CD70 molecule	ENSCAFG00000030308	69	100	69
	CD226	CD226	CD226 molecule	ENSCAFG00000000038	65	100	65
Complex ICs	TNFRSF18	GITR	Glucocorticoid-induced TNFR-related protein	ENSCAFG00000019329	65	86	56
	TNFSF18	GITRL	GITR ligand	ENSCAFG00000014590	72	100	72
	TNFRSF14	HVEM	Herpesvirus entry mediator	ENSCAFG00000019422	58	80	46
	TNFSF14	LIGHT	Homologous to lymphotoxin	ENSCAFG00000018627	82	100	82
	CD160	CD160	CD160 molecule	ENSCAFG00000055618	73	64	47
	BTLA	BTLA	B- and T-lymphocyte attenuator	ENSCAFG00000010480	62	100	62
	KLRC1	NKG2A	Killer cell lectin like receptor C1	ENSCAFG00000028587	55	69	38
	CD276	B7-H3	CD276 molecule	ENSCAFG00000017820	94	60	56
	CD96	TACTILE	T cell activation, increased late expression	ENSCAFG00000010358	69	100	69
IC-like	SLAMF7	SLAMF7	SLAM Family Member 7	ENSCAFG00000012598	60	98	59
	ARG1	Arginase 1	Arginase 1	ENSCAFG00000000386	92	100	92
	IDO1	IDO	indoleamine 2,3-dioxygenase 1	ENSCAFG00000005750	68	97	66
