# Supplementary material for: Barking up the right tree: Immune checkpoint signatures of human and dog cancers
Source: PLoS Comput Biol. 2025 Aug 11;21(8):e1013270. doi: 10.1371/journal.pcbi.1013270 (PMC12370198; doi:10.1371/journal.pcbi.1013270)
Supplement: S7 Table — (XLSX) [file pcbi.1013270.s009.xlsx]

## Sheet: Table
package	version		package	version		package	version
askpass	1.1		grDevices	4.2.3		RColorBrewer	1.1.3
backports	1.4.1		grid	4.2.3		readr	2.1.4
base64enc	0.1.3		gtable	0.3.2		readxl	1.4.2
bit	4.0.5		haven	2.5.2		rematch	1.0.1
bit64	4.0.5		highr	0.10		rematch2	2.1.2
blob	1.2.4		hms	1.1.2		reprex	2.0.2
broom	1.0.4		htmltools	0.5.4		rlang	1.1.0
bslib	0.4.2		httr	1.4.5		rmarkdown	2.20
cachem	1.0.7		ids	1.0.1		rstudioapi	0.14
callr	3.7.3		isoband	0.2.7		rvest	1.0.3
cellranger	1.1.0		jquerylib	0.1.4		sass	0.4.5
cli	3.6.0		jsonlite	1.8.4		scales	1.2.1
clipr	0.8.0		knitr	1.42		selectr	0.4.2
colorspace	2.1.0		labeling	0.4.2		splines	4.2.3
conflicted	1.2.0		lattice	0.20.45		stats	4.2.3
cpp11	0.4.3		lifecycle	1.0.3		stringi	1.7.12
crayon	1.5.2		lubridate	1.9.2		stringr	1.5.0
curl	5.0.0		magrittr	2.0.3		sys	3.4.1
data.table	1.14.8		MASS	7.3.58.3		systemfonts	1.0.4
DBI	1.1.3		Matrix	1.5.3		textshaping	0.3.6
dbplyr	2.3.1		memoise	2.0.1		tibble	3.2.1
digest	0.6.31		methods	4.2.3		tidyr	1.3.0
dplyr	1.1.0		mgcv	1.8.42		tidyselect	1.2.0
dtplyr	1.3.0		mime	0.12		tidyverse	2.0.0
ellipsis	0.3.2		modelr	0.1.10		timechange	0.2.0
evaluate	0.20		munsell	0.5.0		tinytex	0.44
fansi	1.0.4		nlme	3.1.162		tools	4.2.3
farver	2.1.1		openssl	2.0.6		tzdb	0.3.0
fastmap	1.1.1		pillar	1.8.1		utf8	1.2.3
forcats	1.0.0		pkgconfig	2.0.3		utils	4.2.3
fs	1.6.1		prettyunits	1.1.1		uuid	1.1.0
gargle	1.3.0		processx	3.8.0		vctrs	0.6.0
generics	0.1.3		progress	1.2.2		viridisLite	0.4.1
ggplot2	3.4.1		ps	1.7.2		vroom	1.6.1
glue	1.6.2		purrr	1.0.1		withr	2.5.0
googledrive	2.0.0		R6	2.5.1		xfun	0.39
googlesheets4	1.0.1		ragg	1.2.5		xml2	1.3.3
graphics	4.2.3		rappdirs	0.3.3		yaml	2.3.7
										38
